# Supplementary material for: Psychiatry and mental health teaching programs of eight portuguese-speaking schools of medicine: A comparative analysis
Source: Front Public Health. 2022 Nov 7;10:936177. doi: 10.3389/fpubh.2022.936177 (PMC9676486; doi:10.3389/fpubh.2022.936177)
Supplement: Supplementary file 1 [file Data_Sheet_1.xlsx]

## Sheet: Sheet1
Timestamp	1. Enter month, day and year	2. Does your country/state have an entity that certifies and accredits medical courses?	3. Indicate the institution that accredits and certifies medical courses	4. What are the reference standards used?	5. How often does the students evaluate/audit content of the discipline of Psychiatry and Mental Health (frequency in years)?	6. Are the reports published?	7. How are they publicized?	8. How often is the opinion of professors asked about the content of the Discipline of Psychiatry and Mental Health (frequency in years)?	9. Use of the report results	10. Has the Psychiatry Department ever been audited by an independent entity?	11. Which entity carried out the last assessment. Mention the year and if national or international.	12. Has this report been made public to the academic community?	13. What mechanisms were used to make it public?	14. In which year of the medical course is the discipline of psychiatry taught?	15. Are there mandatory subjects or modules in the curriculum that precede psychiatry? If yes, what are they?	16. Is the School of Medicine integrated into networks of national, regional and international higher education institutions?	17. Does the School of Medicine have a library with reference books and updated editions in the area of ​​psychiatry and Mental Health?	18. Does the Department of Psychiatry and Mental Health have financial resources allocated for its teaching and training/updating activities for teachers?	19. Does the Department of Psychiatry and Mental Health have exchange agreements with national and international higher education institutions?	20. Does the School's Psychiatry Regency/direction provide the materials such as Psychiatry and Mental Health textbooks, videos and other essential study material through which students can study?	21. Does the School's psychiatry department have a subscription to psychiatry reference journals or the Faculty's central library?	22. Does the Department of Psychiatry and Mental Health have internet access for professors and students in all classrooms?	23. Who monitors students during classes and internships?	24. How are classes taught?	25. Who does the lesson planning?	26. What is the total workload of the psychiatry discipline?	27. What is the workload divided into theoretical classes; practical classes; theoretical-practical classes and practical internship in a hospital)?	28. Of the above-mentioned workload, please indicate the workload carried out by digital platforms (e learning)	29. What is the syllabus of the Psychiatry and Mental Health discipline or module? If possible, please send a copy by email.	30. What is the International Classification of Mental Illness used as a reference at the University (ICD 10, ICD 11, DSM V – or other)?	31. Does the elaboration of the Psychiatry and Mental Health program address aspects of complementarity between Psychiatry and Mental Health and anthropology, sociology?	32. Are ethical aspects related to clinical practice or research in Psychiatry addressed?	33. What are the specific topics of ethics and deontology in Psychiatry and Mental Health addressed?	34. Does the conceptualization and elaboration of the Psychiatry and Mental Health Program take into account the sociocultural aspects of the region and/or country?	35. Mention 3 sociocultural aspects of the region and/or country with the most impact on the path of the population of your region.	36. Are aspects associated with traditional beliefs about mental illness addressed?	37. During the teaching period of the Psychiatry subject, are aspects of cultural and group differences (ethnicities and regions) of medical students addressed so that they can better interact?	38. During the teaching period of the Psychiatry subject, are aspects of cultural and group differences (ethnicities and regions) and their impact on mental health addressed so that students can better understand the user?	39. Does the Department of Psychiatry and Mental Health have a specific research plan?	40. Does the Department of Psychiatry and Mental Health have financial resources allocated for the research?	41. Does the Department of Psychiatry and Mental Health ensure that professors carry out research on a regular basis?	42. Is research done by students part of the Psychiatry and Mental Health Program?	43. Are the assessment methods, including the mechanisms for implementing each one, made known at the beginning of the classes?	44. Are assessments carried out based on the clinical and epidemiological dimension of the country, using topics of interest to clinical practice, or based on general theoretical topics?	45. Justify the previous answer	46. How is the final score of clinical internship calculated?	47. How are students skills assessed?	48. How are student attitudes assessed?	49. How is the final grade of the Psychiatry and Mental Health Subject or Module assigned?
2021-05-20 14:56:54	2021-05-20	Yes	A3ES	A3ES	Annually	Yes	University website	Annually	Yes. Improvement of quality contents	Yes	The University. Every five years. 2017. National	Yes	Faculty guardianship	Fifth and sixth years	None	Yes	Yes	Yes	Yes	Yes	Yes	Yes	Specialists in the field of Mental Health from the Department	a) Classroom classes; b) Online; c) Individual and group work; d) other methods	A group defined for that purpose;	Per semester (16 weeks): 1 Seminar and a practical class per week - 40 hours + 80 hours of internship	90' practical class; 60' Seminar -per week, during 16 weeks	30 to 50% - 60 hours	Major Psychopathological Syndromes	CID 10	Yes	Yes	Ethics and Mental Illness, treatment and doctor-patient relationship	Yes	Employment , family relationships , rurality	Yes	Yes	Yes	Yes	Yes	Yes	Yes	Yes	Yes	It is fundamental the knowledge of the incidence of mental pathology	Written test	Clinical history, use of OSCE	Clinical history	Average results of the theoretical and pratical evaluations
2021-05-21 15:11:44	2021-05-21	Yes	A3ES	A3ES	In each semester	Yes	Are disclosed internally	In each semester	Yes. Improvement of quality contents	Yes	A3ES. 2019. National	Yes	A3ES report	Fifth and sixth years	Preclinical years are mandatory	Yes	Yes	No	No	Yes	Yes	No	Guest professors	a) Classroom classes; b) Online; c) Individual and group work; d) other methods	Department of Psychiatry and Mental Health and other specialties, in an integrated manner;	3 full weeks in the 5th year (90 hours) + 1 month of internship in the 6th year (88 hours)	Theoretical classes: 30h; practical classes: 60 hours	26 hours	Main psychiatric nosography	CID10 and DSM5	Yes	Yes	Patient autonomy, confidentiality, doctor-patient relationship, compulsive treatment	Yes	Religion, family tradition, rural tradition	Yes	No	Yes	No	No	It is encouraged	No	Yes	Yes	More relevance is given to prevalent pathologies such as dementia and alcohol use disorders	Practical assessment + multiple choice test + final clinical skills test	Practical assessment + multiple choice test + final clinical skills test (OSCE)	Practical assessment + multiple choice test + final clinical skills test	Average results of the theoretical and pratical evaluations
2021-05-23 17:31:46	2021-05-23	Yes	A3ES	The faculty has quality criteria common to all Universities	In each semester	Yes	Global data is published by the Rectory	In each semester	Yes. Improvement of quality contents	Yes	A3ES 2018. National	Yes	A3ES report	Fifth year	Psychology + Introduction to Clinical Practice	Yes	Yes	Yes	Yes	Yes	Yes	Yes	Psychiatric assistants from the Department	a) Classroom classes; b) Online; c) Individual and group work; d) other methods	A group defined for that purpose;	224 hours	112 hours (half theoretical-practical + half practical internship)	The theoretical and practices, due to the covid 19 pandemic - 66 hours	(Includes adults and child psychiatry): Clinical history and psychopathology + main nosologies + therapeutic approach	CID 10	Yes	Yes	Consent, Mental Health Law, Compulsory internment, medical professionalism	Yes	1) Socio-economic level, 2) Health care system, 3) Level of education	Yes	Yes	Yes	Yes	No	Depends on external funding	No	Yes	Yes	It focuses on the most epidemiologically relevant nosologies	Continuous assessment (20%) + Oral exam (80%)	Continuous assessment in the practical internship, OSCE	In continuous assessment in the practical internship	Average results of the theoretical and pratical evaluations
2021-05-27 15:32:08	2021-05-27	Yes	The Ministry of Health and Education evaluate each course and faculty regularly to keep up with medical education standards.	WFME standards	In each semester	Yes	They are published on the Faculty website.	Annually	Yes. Improvement of quality contents	Yes	A3ES 2019. National	Yes	On the Ministries website and in circulation newspapers	Forth Year	None	Yes	Yes	Yes	Yes	Yes	Yes	Yes	Several professors have a mentor position	a) Classroom classes; b) Online; c) Individual and group work; d) other methods	Department of Psychiatry and Mental Health and other specialties, in an integrated manner;	20 hours of classes + 100 hours of internship	10 practical hours + 10 theoretical - practical hours	10 hours	Psychopathology, clinical psychiatry and therapeutic methods.	DSM V	Yes	Yes	Ethics in care, bioethics and ethics in research.	Yes	Violence, economic and religious situation.	Yes	Yes	Yes	Yes	Yes	Yes	Yes	No	Yes	The interrelationship between mental disorders and the different clinics	Through written (40%) and oral test (60%).	Through written and oral test.	Seminars with professors	Average results of the theoretical and pratical evaluations
2021-05-27 21:16:14	2021-05-27	Yes	The Ministry of Science and Higher Education. Also the Medical Council.	There is a Portuguese Society of Medical Education, but each faculty has great independence.	There is a Pedagogical Council in which students participate. It is only when there are educational reforms that students are heard.	Yes	The Pedagogical Council presents the results to the other bodies of the faculty.	Annually	Yes. Improvement of quality contents	Yes	A3ES 2019. National	Yes	A3ES report	Fourth and sixth years	Propaedeutics has a Medical Psychology module	Yes	Yes	Yes	Yes	Yes	Yes	Yes	Psychiatric assistants	a) Classroom classes; b) Online; c) Individual and group work; d) other methods	Department of Psychiatry and Mental Health and other specialties, in an integrated manner;	6 hours per week in the 4th year (1 semester) - 120 hours; 6 hours a week for two months in the 6th year - 48 hours.	120 hours	In the last year, much of the teaching was in e-learning due to the covid 19 pandemic. It is usually much shorter, around 10 to 12 hours.	Psychiatric syndromes, clinical history, therapeutics in psychiatry	CID 11 e DSM V	Uses the bio-psycho-social model.	Yes	There is a area specific for ethics and deontology in the medical course.	Yes	Substance dependence (alcoholism, drugs of abuse)	In the 3rd year, in the Medical Psychology module.	Do not. The country's population is relatively homogeneous, there are no major differences.	No	Yes	Yes	Yes	Yes	Yes	Yes	There is practical and theoretical assessment based on the topics delivered.	oral test	In practical classes, OSCE	In practical classes and internships of the 6th year.	Average results of the theoretical and pratical evaluations
2021-05-31 22:13:54	2021-05-31	Yes	Inserted in the higher education assessment system	WFME standards	In each semester	Yes	They are published on the Faculty website.	In each semester	Yes. Improvement of quality contents	Yes	The University. 2019. National	Yes	Faculty website	From third to sixth years	Internal medicine	Yes	Yes	Yes	Yes	Yes	Yes	Yes	The professors accompany	a) Classroom classes; b) Online; c) Individual and group work; d) other methods	Department of Psychiatry and Mental Health and other specialties, in an integrated manner;	8 hours - 3rd year; 4th year - 40 hours; 5th year - to 40 hours and 6th year - 40 hours + 60 hours of internship	Medical Psychology 1 and 2: 100% theoretical-practical classes; Clinical Psychiatry: 25% theoretical classes, 25% theoretical-practical classes, 50% clinical internship. Doctoral Student Internship: 75% practical internship, 25% seminars and case supervision.	25% - 47 hours	Psychological development throughout the life cycle, main psychiatric pathologies	CID10 and DSM5	Yes	Yes	See teaching plans - Ethics in psychiatry	Yes	Ethnic minorities, cultural minorities, migrants.	Yes	Yes	Yes	Yes	Yes	Yes	Yes	Yes	Yes	Considered clinical and epidemiological factors in the country	sum of participation, preparation of report and theoretical-practical test	sum of participation, preparation of report and theoretical-practical test, OSCE	Participation and performance	Average results of the theoretical and pratical evaluations
2021-06-30 20:31:33	2021-06-30	Yes	The Faculty is accredited by the Ministry of Higher Education, Science and Technology	CNAQ Standards	Annually	No. They're used by the Department	N/A	Annually	No. They're used to improve the quality of contents	Yes	Gabinete para a Reforma Académica e Integração Regional (GRAIR) 2015. National		university council	Fifth year	Internal medicine	Yes	Yes	No	No	Yes	Yes	No	The professors of the disciplines carry out the follow-up	a) Classroom classes; b) Online; c) Individual and group work; d) other methods	Department of Psychiatry and Mental Health and other specialties, in an integrated manner;	80 hours theoretical and practical and 80 hours internship	40 theoretical hours and 60 practical hours	Before COVID - 19, none. Almost 60% at the moment. 40 - 60 hours.	Psychiatric nosography, clinical history, therapeutics in psychiatry	CID 10	Yes	Yes	We don't addressed specific topics.	Yes	1) Sorcery implicated in the cause of mental illness. 2) Seek medical assistance after permission from the healer. 3) Daughters-in-law need permission from mother-in-law to seek medical care	Yes	Yes	Yes	Yes	Yes	The Department encourages Professors to carry out research.	Yes	Yes	Yes	Assessments are carried out on the basis of general theoretical topics	Task grid.	Through evidence in terms of knowledge, skills and attitudes.	Evidence evaluated through behavior, knowing how to be and knowing how to be during the tasks assigned to them.	Average results of the theoretical and pratical evaluations
2021-06-30 22:41:32	2021-06-30	Yes	It is accredited by the Ministry of Higher Education, Science and Technology	It uses CNAQ reference standards	Annually	No	N/A	Annually	Yes. Improvement of quality contents	Yes	The Faculty. 2019. National	Yes	university council	Fifth year	Internal medicine	Yes	Yes	Yes	Yes	Yes	Yes	No	The professors of the disciplines carry out the follow-up	a) Classroom classes; b) Online; c) Individual and group work; d) other methods	Department of Psychiatry and Mental Health and other specialties, in an integrated manner;	60 hours theoretical and pratical and 80 hours internship	60 hours theoretical and pratical and 80 hours internship	20 - 40 hours.	Major psychiatric syndromes.	CID 10	Yes	Yes	The approach of ethics and deontology does not happen during psychiatry classes.	Yes	1) Mental illness Synonym of spell/evil spirits/punishment 2) Medical assistance conditioned by the permission of a healer 3) Contagious disease	Yes	Yes	Yes	Yes	Yes	Yes, using partnerships with similar institutions.	Yes	Yes	Yes	Assessments carried out based on theoretical topics and practical classes.	Sum of clinical history (40%) and continuos assessment (60%)	The assessment of student competences is based on evidence through a list of previously agreed tasks with an emphasis on knowing how to do, knowing how to be and being.	Observing the know-how.	Average results of the theoretical and pratical evaluations
[truncated: 2 more columns]

## Sheet: Resultados organizados
		Portugal 1	Portugal 2	Portugal 3	Portugal 4	Portugal 5	Brazil	Mozambique 1	Mozambique 2
	Accreditation and certification of school of Medicine
	Use of standards
	Frequency of subject evaluation/audit by students
	Destination of the audit report made by the students
	Frequency of subject evaluation by professors
	Destination of the evaluation report made by the students
	Entity that performed the external audit
	Destination of the audit
	Year in which psychiatry is taught
	Mandatory subjects that precede psychiatry
	Monitoring of classes and internships
	Teaching delivery methods
	Workload of the psychiatry discipline
	workload carried out by digital platforms (e-learning)
	Syllabus of the Psychiatry and Mental Health discipline
	Reference Classification of Mental Illness used
	specific topics of ethics and deontology in Psychiatry and Mental Health addressed
	3 sociocultural aspects of the region and/or country with the most impact on the path of the population of your region
	Addressing traditional beliefs about mental illness
	Research on a regular basis
	Research done by students
	assessment methods, including the mechanisms for implementing each one, made known at the beginning of the classes
	Assessment based on the clinical and epidemiological dimension of the country, using topics of interest to clinical practice, or based on general theoretical topics
	Calculation of final internship grade
	Assessment of students competences
	Assessment of students attitudes
	Assignment of final grade of Psychiatry
