# Supplementary material for: Psychiatry and mental health teaching programs of eight portuguese-speaking schools of medicine: A comparative analysis
Source: Front Public Health. 2022 Nov 7;10:936177. doi: 10.3389/fpubh.2022.936177 (PMC9676486; doi:10.3389/fpubh.2022.936177)
Supplement: Supplementary file 2 [file Table_1.XLSX]

## Sheet: Sheet1
Timestamp	Enter month, day and year	Does your country/state have an entity that certifies and accredits medical courses?	Indicate the institution that accredits and certifies medical courses	Does the Faculty of Medicine use the World Federation for Medical Education (WFME) or other body standards?	What are the reference standards used?	How often is the opinion of students asked about the content of the Subject of Psychiatry and Mental Health (frequency in years)?	Are survey results published?	How are they publicized?	How often is the opinion of professors asked about the content of the Discipline of Psychiatry and Mental Health (frequency in years)?	Are survey results published?	Has your Department's teaching quality ever been evaluated by an independent entity?	which entity carried out the last assessment. Mention the year and if national or international.	Has this report been made public to the academic community?	What mechanisms were used to make it public?	Year of teaching psychiatry	Are there mandatory subjects or modules in the curriculum that precede psychiatry? If yes, what are they?	Is the Faculty of Medicine integrated into networks of national, regional and international higher education institutions?	Does the Faculty of Medicine have a library with reference books and updated editions in the area of ​​psychiatry and Mental Health?	Does the Department of Psychiatry and Mental Health have financial resources allocated for its teaching and training/updating activities for teachers?	Does the Department of Psychiatry and Mental Health have exchange agreements with national and international higher education institutions?	Does the Faculty's Psychiatry Regency/direction provide the materials such as Psychiatry and Mental Health textbooks, videos and other essential study material through which students can study?	Does the Faculty's psychiatry department have a subscription to psychiatry reference journals or the Faculty's central library?	Does the Department of Psychiatry and Mental Health have internet access for professors and students in all classrooms?	Who monitors students during classes and internships?	How are classes taught?	Who does the lesson planning?	What is the total workload of the psychiatry course?	What is the workload divided into theoretical classes; practical classes; theoretical-practical classes and practical internship in a hospital)?	Of the above-mentioned workload, please indicate the workload carried out by digital platforms (e learning)	What is the syllabus of the Psychiatry and Mental Health discipline or module? If possible, please send a copy by email.	What is the International Classification of Mental Illness used as a reference at the University (ICD 10, ICD 11, DSM V – or other)?	Does the elaboration of the Psychiatry and Mental Health program address aspects of complementarity between Psychiatry and Mental Health and anthropology, sociology?	Are ethical aspects related to clinical practice or research in Psychiatry addressed?	What are the specific topics of ethics and deontology in Psychiatry and Mental Health addressed?	Does the elaboration of the Psychiatry and Mental Health Program take into account the sociocultural aspects of the region and/or country?	Mention 3 sociocultural aspects of the region and/or country with the most impact on the path of the population of your region.	Are aspects associated with traditional beliefs about mental illness addressed?	During the teaching period of the Psychiatry subject, are aspects of cultural and group differences (ethnicities and regions) of medical students addressed so that they can better interact?	During the teaching period of the Psychiatry subject, are aspects of cultural and group differences (ethnicities and regions) and their impact on mental health addressed so that students can better understand the user?	Does the Department of Psychiatry and Mental Health have a specific research plan?	Does the Department of Psychiatry and Mental Health have financial resources allocated for the research?	Does the Department of Psychiatry and Mental Health ensure that professors carry out research on a regular basis?	Is research work by students part of the Psychiatry and Mental Health Program?	Are the assessment methods, including the mechanisms for implementing each one, made known at the beginning of the classes?	Are assessments carried out based on the clinical and epidemiological dimension of the country, ie topics of interest to clinical practice, or based on general theoretical topics?	Justify the previous answer	How is the final score of clinical internship calculated?	How are student competences assessed?	How are student attitudes assessed?
2021-05-20 14:56:54	2021-05-20	Yes	A3ES	Yes	A3ES	Annually	Yes	University website	Annually	Yes	Yes	The University	Yes	Faculty guardianship	Fifth and sixth years	No	Yes	Yes	Yes	Yes	Yes	Yes	Yes	Specialists in the field of Mental Health	a) Classroom classes; b) Online; c) Individual and group work; d) other methods	A group defined for that purpose;	Per semester: 1 Seminar and a practical class per week	90' practical class; 60' Seminar -per week, during 16 weeks	30 to 50%	Major Psychopathological Syndromes	CID 10	Yes	Yes	Ethics and Mental Illness, treatment and doctor-patient relationship	Yes	Employment , family relationships , rurality	Yes	Yes	Yes	Yes	Yes	Yes	Yes	Yes	Yes	It is fundamental the knowledge of the incidence of mental pathology	Written test	Clinical history	Clinical history
2021-05-21 15:11:44	2021-05-21	Yes	A3ES	No		In each semester	Yes	Are disclosed internally	In each semester	No	No answer	A3ES	Yes	A3ES report	Fifth and sixth years	Preclinical years are mandatory	Yes	Yes	No	No	Yes	Yes	No	Guest professors	a) Classroom classes; b) Online; c) Individual and group work; d) other methods	Department of Psychiatry and Mental Health and other specialties, in an integrated manner;	3 full weeks in the 5th year + 1 month of internship in the 6th year	Theoretical classes: 30h; practical classes: 60 hours	26 hours	Provided by email	CID10 and DSM5	Yes	Yes	Patient autonomy, confidentiality, doctor-patient relationship, compulsive treatment	Yes	Religion, family tradition, rural tradition	Yes	No	Yes	No	No	It is encouraged	No	Yes	Yes	More relevance is given to prevalent pathologies such as dementia and alcohol use disorders	Practical assessment + multiple choice test + final clinical skills test	See previous answer	See previous answer
2021-05-23 17:31:46	2021-05-23	Yes	A3ES	No	The faculty has quality criteria common to all Universities	In each semester	Yes	Global data is published by the Rectory	In each semester	Yes	Yes	A3ES 2018	Yes	A3ES report	Fifth year	Psychology + Introduction to Clinical Practice	Yes	Yes	Yes	Yes	Yes	Yes	Yes	Psychiatric assistants	a) Classroom classes; b) Online; c) Individual and group work; d) other methods	A group defined for that purpose;	224 hours	112 hours (half theoretical-practical + half practical internship)	The theoretical and practices, due to the covid 19 pandemic	(Includes adults and child psychiatry): Clinical history and psychopathology + main nosologies + therapeutic approach	CID 10	Yes	Yes	Consent, Mental Health Law, Compulsory internment, medical professionalism	Yes	1) Socio-economic level, 2) Health care system, 3) Level of education	Yes	Yes	Yes	Yes	No	Depends on external funding	No	Yes	Yes	It focuses on the most epidemiologically relevant nosologies	Continuous assessment (20%) + Oral exam (80%)	Continuous assessment in the practical internship	In continuous assessment in the practical internship
2021-05-27 15:32:08	2021-05-27	Yes	The Ministry of Health and Education evaluate each course and faculty regularly to keep up with medical education standards.	Yes	WFME standards	In each semester	Yes	They are published on the Faculty website.	Annually	Yes	Yes	A3ES 2019	Yes	On the Ministries website and in circulation newspapers	Forth Year	No	Yes	Yes	Yes	Yes	Yes	Yes	Yes	Several professors have a mentor position	a) Classroom classes; b) Online; c) Individual and group work; d) other methods	Department of Psychiatry and Mental Health and other specialties, in an integrated manner;	20 hours	10 practical hours + 10 theoretical - practical hours	10 hours	Psychopathology, clinical psychiatry and therapeutic methods.	DSM V	Yes	Yes	Ethics in care, bioethics and ethics in research.	Yes	Violence, economic and religious situation.	Yes	Yes	Yes	Yes	Yes	Yes	Yes	No	Yes	The interrelationship between mental disorders and the different clinics	Through written and oral test.	Through written and oral test.	Seminars with professors
2021-05-27 21:16:14	2021-05-27	Yes	The Ministry of Science and Higher Education. Also the Medical Council.	No	There is a Portuguese Society of Medical Education, but each faculty has great independence.	There is a Pedagogical Council in which students participate. It is only when there are educational reforms that students are heard.	Yes	The Pedagogical Council presents the results to the other bodies of the faculty.	Annually	Yes	Yes		Yes		Fourth and sixth years	Propaedeutics has a Medical Psychology module	Yes	Yes	Yes	Yes	Yes	Yes	Yes	Psychiatric assistants	a) Classroom classes; b) Online; c) Individual and group work; d) other methods	Department of Psychiatry and Mental Health and other specialties, in an integrated manner;	6 hours per week in the 4th year (1 semester); 6 hours a week for two months in the 6th grade.	120 hours	In the last year, much of the teaching was in e-learning due to the covid 19 pandemic. It is usually much shorter, around 10 to 12 hours.	Provided by email	CID 11 e DSM V	Uses the bio-psycho-social model.	Yes	There is a area specific for ethics and deontology in the medical course.	Yes	Substance dependence (alcoholism, drugs of abuse)	In the 3rd year, in the Medical Psychology module.	Do not. The country's population is relatively homogeneous, there are no major differences.	See previous answer	Yes	Yes	Yes	Yes	Yes	Yes	There is practical and theoretical assessment.	In our medical school, a rating from 0 to 20 is used, given in the oral assessment.	In practical classes.	In practical classes and internships of the 6th year.
2021-05-31 22:13:54	2021-05-31	Yes	Inserted in the higher education assessment system	No		In each semester	Yes	They are published on the Faculty website.	In each semester	Yes	No answer	The University	Yes	Faculty website	From third to sixth years	Internal medicine	Yes	Yes	Yes	Yes	Yes	Yes	Yes	The professors accompany	a) Classroom classes; b) Online; c) Individual and group work; d) other methods	Department of Psychiatry and Mental Health and other specialties, in an integrated manner;	8 to 40 hours	Medical Psychology 1 and 2: 100% theoretical-practical classes; Clinical Psychiatry: 25% theoretical classes, 25% theoretical-practical classes, 50% clinical internship. Doctoral Student Internship: 75% practical internship, 25% seminars and case supervision.	0.25	Psychological development throughout the life cycle, main psychiatric pathologies	CID10 and DSM5	Yes	Yes	See teaching plans - Ethics in psychiatry	Yes	Ethnic minorities, cultural minorities, migrants.	Yes	Yes	Yes	Yes	Yes	Yes	Yes	Yes	Yes	Considered clinical and epidemiological factors in the country	Final score obtained by the sum of participation, preparation of report and theoretical-practical test	See previous answer	Participation and performance
2021-06-30 20:31:33	2021-06-30	Yes	The Faculty is accredited by the Ministry of Higher Education, Science and Technology	Yes	WFME standards		No answer	No answer	Annually	No answer	No answer				Fifth year	No	Yes	Yes	No	No	Yes	Yes	No	The professors of the disciplines carry out the follow-up	a) Classroom classes; b) Online; c) Individual and group work; d) other methods	Department of Psychiatry and Mental Health and other specialties, in an integrated manner;	100 hours	40 theoretical hours and 60 practical hours	Depends on COVID 19	Provided by email	CID 10	Yes	Yes	We don't addressed specific topics.	Yes	1) Sorcery implicated in the cause of mental illness. 2) Seek medical assistance after permission from the healer. 3) Daughters-in-law need permission from mother-in-law to seek medical care	Yes	Yes	Yes	Yes	Yes	The Department encourages Professors to carry out research.	Yes	Yes	Yes	Assessments are carried out on the basis of general theoretical topics	The final classification of clinical internships is based on the performance of skills through the presentation of a task grid.	Through evidence in terms of knowledge, skills and attitudes.	Evidence evaluated through behavior, knowing how to be and knowing how to be during the tasks assigned to them.
2021-06-30 22:41:32	2021-06-30	Yes	It is accredited by the Ministry of Higher Education, Science and Technology	No	It uses CNAQ reference standards		No answer	No answer	No answer	No answer	No answer	The Faculty	Yes	I am not aware of the existence of this report.	Fifth year	Internal medicine	Yes	Yes	Yes	Yes	Yes	Yes	No	The professors of the disciplines carry out the follow-up	a) Classroom classes; b) Online; c) Individual and group work; d) other methods	Department of Psychiatry and Mental Health and other specialties, in an integrated manner;	Not sure - around 80 hours	NA	Depends on restrictions imposed by states of emergency or calamity	Provided by email	CID 10	Yes	Yes	The approach of ethics and deontology does not happen during psychiatry classes.	Yes	1) Mental illness Synonym of spell/evil spirits/punishment 2) Medical assistance conditioned by the permission of a healer 3) Contagious disease	Yes	Yes	Yes	Yes	Yes	Yes, using partnerships with similar institutions.	Yes	Yes	Yes	Assessments carried out based on theoretical topics and practical classes.	The final classification of clinical internship is summative.	The assessment of student competences is based on evidence through a list of previously agreed tasks with an emphasis on knowing how to do, knowing how to be and being.	Observing the know-how.
[truncated: 3 more columns]
